# Supplementary material for: Computer-Based Identification of Potential Druggable Targets in Multidrug-Resistant Acinetobacter baumannii: A Combined In Silico, In Vitro and In Vivo Study
Source: Microorganisms. 2022 Oct 5;10(10):1973. doi: 10.3390/microorganisms10101973 (PMC9610550; doi:10.3390/microorganisms10101973)
Supplement: Supplementary file 1 [file microorganisms-10-01973-s001.zip]

Archive with 3 entries (3 files):
- Table S1 (Subtractive analysis).xlsx
- Table S2 (A. baumannii strains for conservation).xlsx
- Table S3 (Shortlisted Drug Targets).xlsx
