# Supplementary material for: Computer-Based Identification of Potential Druggable Targets in Multidrug-Resistant Acinetobacter baumannii: A Combined In Silico, In Vitro and In Vivo Study
Source: Microorganisms. 2022 Oct 5;10(10):1973. doi: 10.3390/microorganisms10101973 (PMC9610550; doi:10.3390/microorganisms10101973)
Supplement: Supplementary file 1 [file microorganisms-10-01973-s001.zip › Table S2 (A. baumannii strains for conservation).xlsx]

## Sheet: Table S2
Table S2: Available Acinetobacter baumannii strains on NCBI database checked for conservation of target proteins
Acinetobacter baumannii Naval-18 (taxid:903897)
Acinetobacter baumannii Ab33333 (taxid:1168590)
Acinetobacter baumannii AYE (taxid:509173)
Acinetobacter baumannii BIDMC 56 (taxid:1439316)
Acinetobacter baumannii BZICU-2 (taxid:1210907)
Acinetobacter baumannii 742879 (taxid:1310791)
Acinetobacter baumannii 1542444 (taxid:1310681)
Acinetobacter baumannii ABNIH6 (taxid:1094470)
Acinetobacter baumannii AB0057 (taxid:480119)
Acinetobacter baumannii ACICU (taxid:405416)
Acinetobacter baumannii AA-014 (taxid:903937)
Acinetobacter baumannii ABNIH7 (taxid:1094471)
Acinetobacter baumannii BJAB0715 (taxid:1096996)
Acinetobacter baumannii BJAB0868 (taxid:1096997)
Acinetobacter baumannii BJAB07104 (taxid:1096995)
Acinetobacter baumannii CI86 (taxid:1343072)
Acinetobacter baumannii CI79 (taxid:1343074)
Acinetobacter baumannii CI77 (taxid:1343075)
Acinetobacter baumannii D1279779 (taxid:945556)
Acinetobacter baumannii DU202 (taxid:1370126)
Acinetobacter baumannii EGD-HP18 (taxid:1358412)
Acinetobacter baumannii IS-123 (taxid:903899)
Acinetobacter baumannii IS-58 (taxid:903914)
Acinetobacter baumannii IS-235 (taxid:903905)
Acinetobacter baumannii IS-251 (taxid:903906)
Acinetobacter baumannii LAC-4 (taxid:1455315)
Acinetobacter baumannii M2 (taxid:1343071)
Acinetobacter baumannii MDR-TJ (taxid:889738)
Acinetobacter baumannii MDR-ZJ06 (taxid:497978)
Acinetobacter baumannii MRSN 3527 (taxid:1409923)
Acinetobacter baumannii MRSN 58 (taxid:1409926)
Acinetobacter baumannii MRSN 7341 (taxid:1409928)
Acinetobacter baumannii Naval-82 (taxid:903921)
Acinetobacter baumannii Naval-57 (taxid:903927)
Acinetobacter baumannii NIPH 60 (taxid:1217647)
Acinetobacter baumannii Naval-72 (taxid:903908)
Acinetobacter baumannii NIPH 190 (taxid:1217640)
Acinetobacter baumannii NIPH 201 (taxid:1217630)
Acinetobacter baumannii NIPH 329 (taxid:1217632)
Acinetobacter baumannii NIPH 67 (taxid:1217627)
Acinetobacter baumannii NIPH 601 (taxid:1217637)
Acinetobacter baumannii NIPH 410 (taxid:1217634)
Acinetobacter baumannii NIPH 80 (taxid:1217629)
Acinetobacter baumannii NIPH 615 (taxid:1217641)
Acinetobacter baumannii NIPH 70 (taxid:1217628)
Acinetobacter baumannii Naval-81 (taxid:903898)
Acinetobacter baumannii OIFC021 (taxid:903928)
Acinetobacter baumannii OIFC035 (taxid:903926)
Acinetobacter baumannii OIFC111 (taxid:903935)
Acinetobacter baumannii OIFC087 (taxid:903929)
Acinetobacter baumannii OIFC0162 (taxid:903907)
Acinetobacter baumannii OIFC180 (taxid:903903)
Acinetobacter baumannii OIFC098 (taxid:903902)
Acinetobacter baumannii OIFC338 (taxid:903934)
Acinetobacter baumannii OIFC109 (taxid:903892)
Acinetobacter baumannii OIFC074 (taxid:903901)
Acinetobacter baumannii PR07 (taxid:1279013)
Acinetobacter baumannii R1B (taxid:1455316)
Acinetobacter baumannii SDF (taxid:509170)
Acinetobacter baumannii str. 5075 (taxid:1116234)
Acinetobacter baumannii str. 5256 (taxid:1116235)
Acinetobacter baumannii TCDC-AB0715 (taxid:980514)
Acinetobacter baumannii UH10707 (taxid:1398949)
Acinetobacter baumannii UH9907 (taxid:1398991)
Acinetobacter baumannii UH5107 (taxid:1398971)
Acinetobacter baumannii UH8907 (taxid:1398988)
Acinetobacter baumannii UH16208 (taxid:1398960)
Acinetobacter baumannii UH5207 (taxid:1398972)
Acinetobacter baumannii UH6107 (taxid:1398975)
Acinetobacter baumannii UH19608 (taxid:1398962)
Acinetobacter baumannii UH12208 (taxid:1398951)
Acinetobacter baumannii UH0807 (taxid:1398945)
Acinetobacter baumannii UH10007 (taxid:1398947)
Acinetobacter baumannii UH0707 (taxid:1398944)
Acinetobacter baumannii UH9007 (taxid:1398989)
Acinetobacter baumannii UH2707 (taxid:1398968)
Acinetobacter baumannii UH8107 (taxid:1398984)
Acinetobacter baumannii WC-136 (taxid:48296)
Acinetobacter baumannii WC-141 (taxid:903915)
Acinetobacter baumannii WC-A-92 (taxid:903931)
Acinetobacter baumannii WC-A-694 (taxid:903925)
Acinetobacter baumannii WM99c (taxid:945555)
Acinetobacter baumannii ZW85-1 (taxid:1400867)
Acinetobacter baumannii ZWS1122 (taxid:1223564)
Acinetobacter baumannii ZWS1219 (taxid:1224141)
Acinetobacter baumannii ABNIH10 (taxid:1094474)
Acinetobacter baumannii A424 (taxid:1082934)
Acinetobacter baumannii 1032359 (taxid:1310572)
Acinetobacter baumannii NCGM 237 (taxid:1401639)
Acinetobacter baumannii P630 (taxid:1431338)
Acinetobacter baumannii TYTH-1 (taxid:1100841)
Acinetobacter baumannii WC-487 (taxid:106654)
Acinetobacter baumannii WC-323 (taxid:903918)
Acinetobacter baumannii 826659 (taxid:1310764)
Acinetobacter baumannii MN12 (taxid:1513354)
Acinetobacter baumannii WC-692 (taxid:903913)
Acinetobacter baumannii OIFC110 (taxid:903910)
Acinetobacter baumannii MRSN 3405 (taxid:1409922)
Acinetobacter baumannii MRSN 4106 (taxid:1409925)
Acinetobacter baumannii MRSN 3942 (taxid:1409924)
Acinetobacter baumannii Canada BC-5 (taxid:903895)
Acinetobacter baumannii Canada BC1 (taxid:903924)
Acinetobacter baumannii MRSN 7339 (taxid:1409927)
Acinetobacter baumannii ATCC 17978 (taxid:400667)
Acinetobacter baumannii AC30 (taxid:1224747)
Acinetobacter baumannii MSP4-16 (taxid:1278070)
Acinetobacter baumannii OIFC047 (taxid:903933)
Acinetobacter baumannii OIFC032 (taxid:903890)
Acinetobacter baumannii OIFC099 (taxid:903930)
Acinetobacter baumannii str. ATCC 19606 (taxid:575584)
Acinetobacter baumannii str. 5711 (taxid:1116236)
Acinetobacter baumannii UH6507 (taxid:1398977)
Acinetobacter baumannii WC-348 (taxid:903919)
Acinetobacter baumanii (taxid:470)
Acinetobacter baumannii 1288284 (taxid:1310709)
Acinetobacter baumannii 929679-598 (taxid:1310830)
Acinetobacter baumannii 15827 (taxid:1310631)
Acinetobacter baumannii ABNIH5 (taxid:1094469)
Acinetobacter baumannii AC12 (taxid:1198108)
Acinetobacter baumannii IS-143 (taxid:903911)
Acinetobacter baumannii MDR_MMC4 (taxid:1435047)
