# Supplementary material for: Computer-Based Identification of Potential Druggable Targets in Multidrug-Resistant Acinetobacter baumannii: A Combined In Silico, In Vitro and In Vivo Study
Source: Microorganisms. 2022 Oct 5;10(10):1973. doi: 10.3390/microorganisms10101973 (PMC9610550; doi:10.3390/microorganisms10101973)
Supplement: Supplementary file 1 [file microorganisms-10-01973-s001.zip › Table S3 (Shortlisted Drug Targets).xlsx]

## Sheet: Shortlisted targets
Table S3: Shortlisted protein drug targets that passed all the subtractive channels with their possible binding ligands.
Code in OGEE for A. baumanii ATCC 17978	Name	Druggability
A1S_0002	DNA polymerase III	[(5R)-5-(2,3-dibromo-5-ethoxy-4-hydroxybenzyl)-4-oxo-2-thioxo-1,3-thiazolidin-3-yl]acetic acid
A1S_0052	WecC protein	GDP-alpha-D-mannuronic acid NADH Copper UDP-alpha-D-xylose UDP-alpha-D-glucuronic acid
A1S_0062	putative UTP-glucose-1-phosphate uridylyltransferase	Thymidine 5'-triphosphate Uridine diphosphate glucose Thymidine 5'-triphosphate Citicoline
A1S_0063	putative UDP-glucose 6-dehydrogenase	NADH Copper UDP-alpha-D-xylose UDP-alpha-D-glucuronic acid
A1S_0200	inorganic pyrophosphatase	N-(pyridin-3-ylmethyl)aniline 5-amino-1-(4-chlorophenyl)-1H-pyrazole-4-carbonitrile
A1S_0236	response regulator	Adenosine-5'-Rp-Alpha-Thio-Triphosphate alpha beta-Methyleneadenosine 5'-triphosphate 2-Hydroxyestradiol
A1S_0245	UDP-N-acetylmuramoylalanine-D-glutamate ligase	Uridine-5'-Diphosphate-N-Acetylmuramoyl-L-Alanine Uridine-5'-Diphosphate-N-Acetylmuramoyl-L-Alanine-D-Glutamate Lysine Nz-Carboxylic Acid N-[(6-butoxynaphthalen-2-yl)sulfonyl]-L-glutamic acid N-[(6-butoxynaphthalen-2-yl)sulfonyl]-D-glutamic acid N-{[6-(PENTYLOXY)NAPHTHALEN-2-YL]SULFONYL}-D-GLUTAMIC ACID N-({6-[(4-CYANOBENZYL)OXY]NAPHTHALEN-2-YL}SULFONYL)-D-GLUTAMIC ACID N-({6-[(4-CYANO-2-FLUOROBE…
A1S_0274	anthranilate synthase component I; TrpE	Formic Acid
A1S_0346	hypothetical protein	NADH
A1S_0382	ferrochelatase	Cholic Acid N-Methylmesoporphyrin Copper
A1S_0427	aspartate-semialdehyde dehydrogenase NAD(P)-binding	Nicotinamide adenine dinucleotide phosphate (4s)-4-{[(2s)-2-Amino-3-Oxopropyl]Sulfanyl}-L-Homoserinate Aspartate Semialdehyde
A1S_0472	2-isopropylmalate synthase	alpha-Ketoisovalerate
A1S_0584	2-amino-4-hydroxy-6- hydroxymethyldihydropteridine pyrophosphokinase	7,8-dihydro-7,7-dimethyl-6-hydroxypterin 6-Hydroxymethyl-7,8-Dihydropterin alpha,beta-Methyleneadenosine 5'-triphosphate 6-Hydroxymethylpterin 6-hydroxymethylpterin diphosphate 6-(adenosine tetraphosphate-methyl)-7,8-dihydropterin 7,8-dihydro-6-hydroxymethyl-7-methyl-7-[2-phenylethyl]-pterin Sulfacetamide
A1S_0585	3-methyl-2-oxobutanoate hydroxymethyltransferase	2-Dehydropantoate alpha-Ketoisovalerate
A1S_0587	pantoate--beta-alanine ligase	Tris-Hydroxymethyl-Methyl-Ammonium 2,4-Dihydroxy-3,3-Dimethyl-Butyrate alpha,beta-Methyleneadenosine 5'-triphosphate Pantoyl Adenylate beta-Alanine
A1S_0686	ATP-phosphoribosyltransferase	1-(5-phospho-D-ribosyl)-ATP
A1S_0748	two-component regulatory activator (OmpR family)	Guanosine-5'-Monophosphate
A1S_0784	deoxycytidine triphosphate deaminase	Deoxyuridine-5'-Triphosphate 2'-Deoxycytidine 5'-triphosphate
A1S_0798	putative cell division protein (ZipA-like)	N-Methyl-N-[3-(6-Phenyl[1,2,4]Triazolo[4,3-B]Pyridazin-3-Yl)Phenyl]Acetamide (7as,12ar,12bs)-1,2,3,4,7a,12,12a,12b-Octahydroindolo[2,3-a]Quinolizin-7(6h)-One N-{3-[(7ar,12as,12bs)-7-Oxo-1,3,4,6,7,7a,12a,12b-Octahydroindolo[2,3-a]Quinolizin-12(2h)-Yl]Propyl}Propane-2-Sulfonamide 4-{2-[4-(2-Aminoethyl)Piperazin-1-Yl]Pyridin-4-Yl}-N-(3-Chloro-4-Methylphenyl)Pyrimidin-2-Amine
A1S_0799	DNA ligase	N-[2-(2,4-diaminopyrido[2,3-d]pyrimidin-7-yl)-2-methylpropyl]-4-phenoxybenzamide Nicotinamide Mononucleotide 2-amino-7-fluoro-5-oxo-5H-chromeno[2,3-b]pyridine-3-carboxamide N-[2-(2,4-diaminopyrido[2,3-d]pyrimidin-7-yl)-2-methylpropyl]-4-phenoxybenzamide 7-amino-2-tert-butyl-4-{[2-(1H-imidazol-4-yl)ethyl]amino}pyrido[2,3-d]pyrimidine-6-carboxamide 7-amino-2-tert-butyl-4-(4-pyrimidin-2-ylpiperazin-…
A1S_0817	hypothetical protein	3,6,9,12,15-PENTAOXAHEPTADECAN-1-OL (3R,4S,5S,7R,9E,11R,12R)-12-ETHYL-4-HYDROXY-3,5,7,11-TETRAMETHYLOXACYCLODODEC-9-ENE-2,8-DIONE [(3R,4S)-4-HYDROXY-3-METHYL-2-OXOHEXYL]PHOSPHONIC ACID [(3R,4S,5S,7R)-4,8-DIHYDROXY-3,5,7-TRIMETHYL-2-OXOOCTYL]PHOSPHONIC ACID Pyrazinamide Pretomanid
A1S_0821	hypothetical protein	4-Amino-5-Hydroxymethyl-2-Methylpyrimidine
A1S_0825	aspartate 1-decarboxylase precursor	Malonic acid S-oxy-L-cysteine
A1S_0858	putative glutamine-dependent NAD(+) synthetase (NAD(+) synthase	Deamido-Nad+
A1S_1544	fructose-16-bisphosphate aldolase, class II	Phosphoglycolohydroxamic Acid
A1S_1557	3-deoxy-manno-octulosonate cytidylyltransferase	Cmp-2-Keto-3-Deoxy-Octulosonic Acid N-acetyl-alpha-neuraminic acid Cytidine-5'-Triphosphate Cytidine-5'-Monophosphate Cmp-2-Keto-3-Deoxy-Octulosonic Acid Cytidine-5'-Diphosphate
A1S_1558	DNA polymerase III delta prime subunit	Adenosine 5'-[gamma-thio]triphosphate
A1S_1895	2-C-methyl-D-erythritol 4-phosphate cytidylyltransferase	Cytidine-5'-Triphosphate 4-(Cytidine 5'-diphospho)-2-C-methyl-D-erythritol Cadaverine
A1S_1962	DNA strand exchange and recombination protein	Phosphoaminophosphonic Acid-Adenylate Ester Adenosine 5'-[gamma-thio]triphosphate dATP Tetrafluoroaluminate Ion Amuvatinib
A1S_1965	UDP-acetylglucosamine acyltransferase	D-tartaric acid 2-HYDROXYMETHYL-6-OCTYLSULFANYL-TETRAHYDRO-PYRAN-3,4,5-TRIOL
A1S_1966	hypothetical protein	N'-[(1E)-(3,5-dibromo-2,4-dihydroxyphenyl)methylidene]naphthalene-2-carbohydrazide 4-chloro-N'-[(1E)-(3,5-dibromo-2,4-dihydroxyphenyl)methylidene]benzohydrazide N'-[(1E)-(3,5-dibromo-2,4-dihydroxyphenyl)methylidene]-4-methoxybenzohydrazide 3-bromo-N'-[(1E)-(3,5-dibromo-2,4-dihydroxyphenyl)methylidene]benzohydrazide 4-tert-butyl-N'-[(1E)-(3,5-dibromo-2,4-dihydroxyphenyl)methylidene]benzohydrazide …
A1S_1971	1-deoxy-d-xylulose 5-phosphate reductoisomerase	1-Deoxy-D-xylulose 5-phosphate Fosmidomycin [{(5-Chloro-2-Pyridinyl)Amino} Methylene]-1,1-Bisphosphonate
A1S_1974	ribosome releasing factor	Decyloxy-Methanol
A1S_1982	2C-methyl-D-erythritol 24-cyclodiphosphate synthase	Farnesyl diphosphate Geranyl Diphosphate 4-CDP-2-C-methyl-D-erythritol 2-phosphate Geranyl Diphosphate Cytidine-5'-Monophosphate 4-(Cytidine 5'-diphospho)-2-C-methyl-D-erythritol 2c-Methyl-D-Erythritol 2,4-Cyclodiphosphate Cytidine-5'-Diphosphate ISOPENTENYL PYROPHOSPHATE
A1S_2009	3-dehydroquinate dehydratase type II	2-Anhydro-3-Fluoro-Quinic Acid 2,3-Anhydro-quinic acid 3-Dehydroshikimate 1,3,4-TRIHYDROXY-5-(3-PHENOXYPROPYL)-CYCLOHEXANE-1-CARBOXYLIC A CID (1S,4S,5S)-1,4,5-TRIHYDROXY-3-[3-(PHENYLTHIO)PHENYL]CYCLOHEX-2-ENE-1-CARBOXYLIC ACID 3-Dehydroquinic Acid N-(1,4-dihydro-5H-tetrazol-5-ylidene)-9-oxo-9H-xanthene-2-sulfonamide 3-Hydroxyimino Quinic Acid
A1S_2050	UDP-N-acetylenolpyruvoylglucosamine reductase FAD-binding	Flavin adenine dinucleotide (5Z)-3-(4-CHLOROPHENYL)-4-HYDROXY-5-(1-NAPHTHYLMETHYLENE)FURAN-2(5H)-ONE Flavin adenine dinucleotide
A1S_2144	dihydroneopterin aldolase	8-Aminotheophylline 3-(5-amino-7-hydroxy-(1,2,3)triazolo(4,5-d)pyrimidin-2-yl)benzoic acid 6-Hydroxymethyl-7,8-Dihydropterin 9-Methylguanine3-(5-Amino-7-oxo-3,7-dihydro-2H-[1,2,3]triazolo[4,5-d]pyrimidin-2-yl)-N-(2-{[2-(hydroxymethyl)phenyl]sulfanyl}benzyl)benzamide 3-(5-amino-7-hydroxy-[1,2,3]triazolo[4,5-d]pyrimidin-2-yl)-N-(3,5-dichlorobenzyl)-benzamide Bropirimine 7,8-Dihydroneopterin L-eryth…
A1S_2262	EsvH	Fidaxomicin Myxopyronin B Methyl [(1E,5R)-5-{3-[(2E,4E)-2,5-dimethyl-2,4-octadienoyl]-2,4-dioxo-3,4-dihydro-2H-pyran-6-yl}hexylidene]carbamate
A1S_2293	ferredoxin--NADP+ reductase	Flavin adenine dinucleotide Heptyl 1-Thiohexopyranoside
A1S_2352	glutamine synthetase	2-Amino-4-(Hydroxymethyl-Phosphinyl)Butanoic Acid Citric acid Artenimol
A1S_2359	anthranilate phosphoribosyltransferase	5-O-phosphono-alpha-D-ribofuranosyl diphosphate
A1S_2516	pyridoxal phosphate biosynthetic protein	Pyridoxine phosphate 1-Deoxy-D-xylulose 5-phosphate sn-glycerol 3-phosphate
A1S_2528	thymidylate kinase	p1-(5'-adenosyl)p5-(5'-thymidyl)pentaphosphate
A1S_2539	putative tetrahydropyridine-2-carboxylate N-succinyltransferase	Pimelic Acid Coenzyme A L-2-aminopimelic acid Succinyl-Coenzyme A Succinamide-CoA
A1S_2869	acetylCoA carboxylase beta subunit	(R)-methylmalonyl-CoA Methylmalonic Acid Propanoyl-CoA Biotin Valine
A1S_2870	tryptophan synthase alpha chain	Indole-3-Propanol Phosphate + 2-[(2-NAPHTHYLSULFONYL)AMINO]ETHYL DIHYDROGEN PHOSPHATE 2-{[4-(TRIFLUOROMETHOXY)BENZOYL]AMINO}ETHYL DIHYDROGEN PHOSPHATE 2-({[4-(TRIFLUOROMETHOXY)PHENYL]SULFONYL}AMINO)ETHYL DIHYDROGEN PHOSPHATE 5-FLUOROINDOLE PROPANOL PHOSPHATE 4-(2-HYDROXYPHENYLTHIO)-1-BUTENYLPHOSPHONIC ACID 4-(2-HYDROXY-4-FLUOROPHENYLTHIO)-BUTYLPHOSPHONIC ACID 4-(2-HYDROXYPHENYLSULFINYL)-BUTYLPHOS…
A1S_2875	tryptophan synthase beta chain	2-[(2-NAPHTHYLSULFONYL)AMINO]ETHYL DIHYDROGEN PHOSPHATE 2-{[4-(TRIFLUOROMETHOXY)BENZOYL]AMINO}ETHYL DIHYDROGEN PHOSPHATE 2-({[4-(TRIFLUOROMETHOXY)PHENYL]SULFONYL}AMINO)ETHYL DIHYDROGEN PHOSPHATE 5-FLUOROINDOLE PROPANOL PHOSPHATE 4-(2-HYDROXYPHENYLTHIO)-1-BUTENYLPHOSPHONIC ACID 4-(2-HYDROXY-4-FLUOROPHENYLTHIO)-BUTYLPHOSPHONIC ACID 4-(2-HYDROXYPHENYLSULFINYL)-BUTYLPHOSPHONIC ACID N-(indole-3-acetyl…
A1S_2876	N-(5'-phosphoribosyl)anthranilate isomerase	1-(O-Carboxy-Phenylamino)-1-Deoxy-D-Ribulose-5-Phosphate
A1S_2999	4-hydroxythreonine-4-phosphate dehydrogenase	4-Hydroxy-L-Threonine-5-Monophosphate
A1S_3056	RNA polymerase alpha subunit	Methyl [(1E,5R)-5-{3-[(2E,4E)-2,5-dimethyl-2,4-octadienoyl]-2,4-dioxo-3,4-dihydro-2H-pyran-6-yl}hexylidene]carbamate Myxopyronin B
A1S_3064	30S ribosomal protein S5	2-METHYLTHIO-N6-ISOPENTENYL-ADENOSINE-5'-MONOPHOSPHATE
A1S_3069	50S ribosomal protein L5	(S)-3-phenyllactic acid
A1S_3109	dehydroshikimate reductase NAD(P)-binding	Nicotinamide adenine dinucleotide phosphate 1,4-Dithiothreitol 2'-Monophosphoadenosine-5'-Diphosphate
A1S_3169	4-hydroxy-3-methylbut-2-enyl diphosphate reductase	Dimethylallyl Diphosphate ISOPENTENYL PYROPHOSPHATE
A1S_3185	glutamate synthase large chain precursor	Flavin mononucleotide
A1S_3187	3-dehydroquinate synthase	Carbaphosphonate
A1S_3202	UDP-N-acetylmuramoyl-tripeptide--D-alanyl-D- alanine ligase	2-CHLORO-N-(3-CYANO-5,6-DIHYDRO-4H-CYCLOPENTA[B]THIOPHEN-2-YL)-5-DIETHYLSULFAMOYL-BENZAMIDE + Uridine-5'-Diphosphate-N-Acetylmuramoyl-L-Alanine Adenosine-5'-[Beta, Gamma-Methylene]Triphosphate Phosphoaminophosphonic Acid-Adenylate Ester
A1S_3203	UDP-N-acetylmuramoylalanyl-D-glutamate-2 6-diaminopimelate ligase	Uridine-5'-Diphosphate-N-Acetylmuramoyl-L-Alanine-D-Glutamate 2,6-Diaminopimelic Acid Lysine Nz-Carboxylic Acid Uridine-5'-Diphosphate-N-Acetylmuramoyl-L-Alanine Uridine-5'-Diphosphate-N-Acetylmuramoyl-L-Alanine-D-Glutamate Lysine Nz-Carboxylic Acid N-[(6-butoxynaphthalen-2-yl)sulfonyl]-L-glutamic acid N-[(6-butoxynaphthalen-2-yl)sulfonyl]-D-glutamic acid N-{[6-(PENTYLOXY)NAPHTHALEN-2-YL]SULFONYL…
A1S_3229	two-component response regulator	Guanosine-5'-Monophosphate Adenosine-5'-Rp-Alpha-Thio-Triphosphate alpha,beta-Methyleneadenosine 5'-triphosphate 2-Hydroxyestradiol Phosphoaspartate S-Methyl Phosphocysteine (S)-Aspartimide Aspartate beryllium trifluoride
A1S_3330	UDP-3-O-acyl-N-acetylglucosamine deacetylase	(2R)-N-hydroxy-3-naphthalen-2-yl-2-[(naphthalen-2-ylsulfonyl)amino]propanamide TU-514 Palmitoleic Acid 3-(heptyloxy)benzoic acid N-{(1S,2R)-2-hydroxy-1-[(hydroxyamino)carbonyl]propyl}-4-{[4-(morpholin-4-ylmethyl)phenyl]ethynyl}benzamide
A1S_3331	cell division proteintubulin-like GTP-binding protein and GTPase	5'-Guanosine-Diphosphate-Monothiophosphate Guanosine-5'-Diphosphate Phosphomethylphosphonic acid guanylate ester
A1S_3334	D-alanine-D-alanine ligase B	3-CHLORO-2,2-DIMETHYL-N-[4-(TRIFLUOROMETHYL)PHENYL]PROPANAMIDE Cycloserine Biotin
A1S_3335	UDP-N-acetylmuramate--alanine ligase	Uridine-5'-Diphosphate-N-Acetylmuramoyl-L-Alanine Adenosine-5'-[Beta, Gamma-Methylene]Triphosphate Phosphoaminophosphonic Acid-Adenylate Ester
A1S_3389	67-dimethyl-8-ribityllumazine synthase	6,7-dioxo-5H-8-ribitylaminolumazine 5-Nitroso-6-ribityl-amino-2,4(1H,3H)-pyrimidinedione 3-(7-hydroxy-8-ribityllumazine-6-yl) propionic acid Dithioerythritol 1-deoxy-1-{2,6,8-trioxo-7-[4-(phosphonooxy)butyl]-1,2,3,6,7,8-hexahydro-9H-purin-9-yl}-D-arabinitol D-1,4-dithiothreitol 3-{2,6,8-trioxo-9-[(2S,3S,4R)-2,3,4,5-tetrahydroxypentyl]-1,2,3,6,8,9-hexahydro-7H-purin-7-Yl}propyl dihydrogen phosphat…
A1S_3390	transcription termination L factor	Citric acid
A1S_3393	Bifunctional UDP-N-acetylglucosamine diphosphorylase/glucosamine-1-phosphate N-acetyltransferase	Coenzyme A Uridine-Diphosphate-N-Acetylglucosamine 2-(N-morpholino)ethanesulfonic acid 4-chloro-N-(3-methoxypropyl)-N-[(3S)-1-(2-phenylethyl)piperidin-3-yl]benzamide
A1S_3442	dihydrodipicolinate reductase	3-Acetylpyridine Adenine Dinucleotide Dipicolinic acid
A1S_3449	phosphoenolpyruvate carboxylase	3,3-Dichloro-2-Phosphonomethyl-Acrylic Acid
Highlighted rows represent selected targets for further in vitro and in vivo validation in the current study
